# Supplementary material for: Transcription factor RonA-driven GlcNAc catabolism is essential for growth, cell wall integrity, and pathogenicity in Aspergillus fumigatus
Source: Microbiol Spectr. 2025 Oct 8;13(11):e00122-25. doi: 10.1128/spectrum.00122-25 (PMC12584764; doi:10.1128/spectrum.00122-25)
Supplement: Table S1 — Primers used in this study. [file spectrum.00122-25-s0002.xlsx]

## Sheet: Sheet1
Supplementary Table 1. Primers used in this study.
Use	Primer name	Sequence(5'-3')	Tm (°C)	Amplification (bp)	Comments
qRT-PCR verification	tbp-real-F	CCACCTTGCAAAACATTGTTGC	58	98	/
	tbp-real-R	CTTTGGGTTGTACTCTGCATTT	55		/
	dacA-real-F	GGACCGGGGTGACTTCATAC	58	186	/
	dacA-real-R	CTCCTAATGATTCCGCGCCA	58		/
	nagA-real-F	TTCTCTGTGCCTCAAGCGTC	58	215	/
	nagA-real-R	CCCAAAGATGGCAATACCTTCC	57		/
	ronA-real-F	GTTCGTTAGCGGCGAGGATA	58	142	/
	ronA-real-R	GTCTGGAGGTTGTTCGGAGG	58		/
dacA mutant construction	dacA-up-F (Pac I)	CCTTAATTAACCGAATGCAACAGCGGAG	58	1021	amplificaion of the left homologous arm for dacA deletion
	dacA-up-R (Fse I)	TATGGCCGGCCGTCAGAAAGCAGCGAAAAGAATCC	58
	dacA-down-F (Not I)	ATAAGAATGCGGCCGCAGAGAGTCGCAAGTTTCGTG	57	1026	amplificaion of the right homologous arm for dacA deletion
	dacA-down-R (Asc I)	TTGGCGCGCCGCAACGCTCCTCTATGGCGG	62
nagA mutant construction	nagA-up-F (Pac I)	CCTTAATTAATGGCTCAAGTCCAGCATTTA AGG	60	1021	amplificaion of the left homologous arm for nagA deletion
	nagA-up-R (Fse I)	TATGGCCGGCCGATGGCTCTGACTCTTTCGTTTCC	60
	nagA-down-F (Not I)	ATAAGAATGCGGCCGCAGCAGACACCCTGGCATATC	59	1026	amplificaion of the right homologous arm for nagA deletion
	nagA-down-R (Asc I)	TTGGCGCGCCGCTGGTACCACCAAGATGGG	60
ronA mutant construction	ronA-up-F (Pac I)	CCTTAATTAAGCATTCCGATTCCATTGTAGC	60	1258	amplificaion of the left homologous arm for ronA deletion
	ronA-up-R (Fse I)	TATGGCCGGCCGGTGATGGAGATGTATGAGTG	68
	ronA-down-F (Not I)	ATAAGAATGCGGCCGCGAACTCCCTTGTATGGGAATT	69	1157	amplificaion of the right homologous arm for ronA deletion
	ronA-down-R (Asc I)	TTGGCGCGCCGCTTGATGGAAATCTGCTGTA	80
Revetant strain plasmid construction of dacA	360-F1	aattcggatcttccagagatTGGCTCAAGTCCAGCATTTAAGG	59	2450	infusion primers of the up 1000 bp, dacA gene and down 100 bp
	360-R1	gcatgcaagcTATGCTAGTCGGGGTTGGAAGA	59
	360-F2	gactagcataGCTTGCATGCCTGCAGCA	61	1641	infusion primers of amplification of mate-pyrG-mate selective cassette
	36-R2	cacagtagagccaaagAAGGTATTGAAAAGGGTCGAAGG	56
	360-F3	ccttCTTTGGCTCTACTGTGGATTTGAC	56	1000	infusion primers of amplification of the down' fragment of dacA
	360-R3	ttcaactgccgttcgacgatTTGGATTAAGCGTGAGGTGGC	59
Revetant strain plasmid construction nagA	390-F1	aattcggatcttccagagatCCGAATGCAACAGCGGAG	55	2322	infusion primers of amplification of the up 1000 bp, nagA gene and down 100
	390-R1	gcatgcaagcCTTGAACCTTCAGACAAATAGTAAATACTC	55
	390-F2	aaggttcaagGCTTGCATGCCTGCAGCA	61	1641	infusion primers of amplification of mate-pyrG-mate selective cassette
	390-R2	cacccgaagtcAAGGTATTGAAAAGGGTCGAAGG	56
	390-F3	caataccttGACTTCGGGTGAACATGCAGC	60	1000	infusion primers of amplification of the down' fragment of nagA
	390-R3	ttcaactgccgttcgacgatGCCGTTGTTTGACAACGCA	59
Revetant strain plasmid construction of ronA	510-F1	aattcggatcttccagagatTGGTACAGCCTACAGACTGTCTTTCT	60	2913	infusion primers of amplification of the up 1000 bp, ronA gene and down 100 bp
	510-R2	catgcaagcAGCTGGTTGATCGAGATAGGAGTC	59
	510-F2	atcaaccagctGCTTGCATGCCTGCAGCA	61	1641	infusion primers of amplification of mate-pyrG-mate selective cassette
	510-R2	ggatagtggatAAGGTATTGAAAAGGGTCGAAGG	56
	510-F3	caataccttATCCACTATCCTGAAAGACTCTGCA	58	1000	infusion primers of amplification of the down' fragment of ronA
	510-R3	ttcaactgccgttcgacgatAATTGCTGCCCGGGTTGG	60
PCR verification of DdacA, DdacA/DpyrG and RT strains	dp1	ATGCCAGGCAAAACAACGAC	58	1350	dacA gene verification
	dp2	CATACTGTAGTTGTAGACGC	51
	p3	CCTGCTTATCTGCATCAAAT	53	1200	AnpyrA verification
	p4	TACGAATCAGGGTCCACCAG	58
	dp5	CAGTGACAGGTGAGATGGAGT	57	1968	confirmation of the insertion of neo-pyrG-neo for dacA deletion of the left side
	p6	TGGAAGAATTTGTCCACTACG	56
	p7	GCGGGGATCTCATGCTGGAG	62	3523	confirmation of the insertion of neo-pyrG-neo for dacA deletion of the fight side
	dp8	GGATTAGCCATCGAAGCGGA	69
	p9	TTGGACTTTGAGTGTGAGTGGA	57	1392	comfirmation of insertion AnpryG for the dacA revertain strain
	dp10	CCCCAGTTGATGCCTTTTGC	56
PCR verification of DnagA, DnagA/DpyrG and RT strains	np1	TCGTCCTTTCGTACTGGGTC	57	1000	dacA gene amplification
	np2	GGCTTTGAGCGTCGTATCCA	59
	p3	CCTGCTTATCTGCATCAAAT	53	1200	AnpyrA selective marker amplification
	p4	TACGAATCAGGGTCCACCAG	58
	np5	AGTGGAGAGTAAGGGGACCT	59	2326	confirmation of the insertion of neo-pyrG-neo for nagA deletion of the left side
	p6	TGGAAGAATTTGTCCACTACG	56
	p7	GCGGGGATCTCATGCTGGAG	63	2001	confirmation of the insertion of neo-pyrG-neo for nagA deletion of the right side
	np8	CGCAGATGCTGGCTGAAATC	60
	p9	TTGGACTTTGAGTGTGAGTGGA	60	1366	comfirmation of insertion AnpryG for the dacA revertain strain
	np10	CCATTGCTCATCCTCCCTGA	59
PCR verification of DronA, DronA/DpyrG and RT strains	rp1	ATGGAGGGTTTCGATACTATGGCC	59	1788	ronA gene amplification
	rp2	TACCGCTTGCTTCTCCCTCT	59
	p3	CCTGCTTATCTGCATCAAAT	53	1200	AnpyrA selective marker amplification
	p4	TACGAATCAGGGTCCACCAG	58
	rp5	GGCCGTCTGTACCTACTTCA	59	2160	confirmation of the insertion of neo-pyrG-neo for ronA deletion of the left side
	p6	TGGAAGAATTTGTCCACTACG	56
	p7	GCGGGGATCTCATGCTGGAG	63	3464	confirmation of the insertion of neo-pyrG-neo for ronA deletion of the right side
	rp8	GCGTCGTATATCAAGGGCGA	60
	p9	ACAACTTCCCGCCCATCTAC	60	1481	comfirmation of insertion AnpryG for the ronA revertain strain
	rp10	TTCAGCCTTGCAGTCCCAAT	60
Southern blot probes amplication	dacA-SB-dF	AGAGAGTCGCAAGTTTCGTG	57	1000	verification of the DdacA and RT strains
	dacA-SB-dR	GCAACGCTCCTCTATGGCGG	62
	nagA-SB-dF	AGCAGACACCCTGGCATATC	59	1003	verification of the DnagA and RT strains
	nagA-SB-dR	GCTGGTACCACCAAGATGGG	60
	ronA-SB-dF	TCCACTATCCTGAAAGACTCTGC	57	1030	verification of the DronA and RT strains
	ronA-SB-dR	ggctggatatggGACAACACC	59
Cytokine and chemokine verification in RAW 264.7	mactin-F	TGAGCTGCGTTTTACACCCT	58	198	/
	mactin-R	GCCTTCACCGTTCCAGTTTT	57		/
	mIL-1-F	GCAACTGTTCCTGAACTCAACT	57	89	/
	mIL-1-R	ATCTTTTGGGGTCCGTCAACT	57		/
	mIL-6-F	CCCCAATTTCCAATGCTCTCC	57	140	/
	mIL-6-R	CGCACTAGGTTTGCCGAGTA	58		/
	mIL-1β-F	CAACCAACAAGTGATATTCTCCATG	56	141	/
	mIL-1β-R	GATCCACACTCTCCAGCTGCA	60		/
	mMCP-1-F	TGAGGCTAGACCACACTCCC	59	70	/
	mMCP-1-R	GTCCTCAGAACCTCTGTCCG	57		/
	mIL-12(p40)-F	CGCCACACAAATGGATGCAA	58	130	/
	mIL-12(p40)-R	TGTGTCCTGAGGTAGCCGTA	58		/
	mCCL2-F	TGCCCTAAGGTCTTCAGCAC	58	150	/
	mCCL2-R	AAGGCATCACAGTCCGAGTC	58		/
