# Supplementary material for: Transcription factor RonA-driven GlcNAc catabolism is essential for growth, cell wall integrity, and pathogenicity in Aspergillus fumigatus
Source: Microbiol Spectr. 2025 Oct 8;13(11):e00122-25. doi: 10.1128/spectrum.00122-25 (PMC12584764; doi:10.1128/spectrum.00122-25)
Supplement: Table S2 — Survival rates of G. mellonella in each group. [file spectrum.00122-25-s0003.xlsx]

## Sheet: Sheet1
Supplementary Table 2. Survival rates G. mellonella in each group.
Time (h)	WT	DronA	rRT	Tween 20 (0.2%)
24	90 ± 1	87 ± 1	90 ± 1	90 ± 0
48	60 ± 1	82 ± 1	73 ± 1	90 ± 0
72	34 ± 3	58 ± 2	19 ± 2	90 ± 0
96	8 ± 2	45 ± 1	9 ± 1	90 ± 0
